# Supplementary material for: Consumption of minimally processed food is inversely associated with excess weight in adolescents living in an underdeveloped city
Source: PLoS One. 2017 Nov 30;12(11):e0188401. doi: 10.1371/journal.pone.0188401 (PMC5708826; doi:10.1371/journal.pone.0188401)
Supplement: S1 File — (XLSX) [file pone.0188401.s001.xlsx]

## Sheet: Plan1
ID	Age	Sex	Weight	Height	HAZ	BAZ	Weight excess	WC	WC Category	Sistolic blood pression	Diastolic blood pression	Blood pression category	Milk	Coffe	Tea	Polished rice	Brown rice	Couscous, tapioca	Bean	Chickpeas/ soybeans	egg	Bovine offal	beef	pork	Chicken offal	Chicken	Fish and sea food	Soup	Lettuce	carrot	Cabbage, chard, cauliflower	tomato	eggplant, beet, chayote, cucumber zucchini	Pumpkin	Orange	banana	Apple, pear	Papaya	Melon, watermelon	Pineapple	Mango	Guava	Grape	Peanuts, nuts, walnuts	Natural juice	Minimally processed intake median	Mozzarella, parmesan, provolone Cheese	Ricotta cheese	Integral bread
201	14.4	Female	44.7	158	-0.48	1.78	1	63	Normal	107.5	67.5	Normal	4	0	3	2	6	4	5	3	3	0	3	0	0	3	4	2	3	4	3	4	3	3	3	4	4	4	2	2	2	2	2	3	6	3	3	2	0
137	17.3	Female	44.3	158	0.16	0.52	0	64	Normal	103.5	64	Normal	3	6	2	3	6	6	6	0	4	0	3	3	3	3	0	3	0	6	6	4	0	3	4	3	0	3	3	0	2	0	3	2	5	3	3	0	4
262	19	Female	55.5	162	-0.59	-0.05	0	68	Normal	124.5	79.5	Normal	5	0	5	0	3	5	0	6	2	5	2	2	5	0	0	2	4	0	3	3	5	0	6	3	2	0	3	0	2	3	0	3	2	3	0	0	5
12	17.4	Female	59.9	166	0.59	-0.82	0	70	Normal	107.5	67.5	Normal	2	3	4	0	5	4	5	2	3	0	6	0	0	3	2	3	5	5	3	5	3	0	4	5	3	0	3	3	3	2	3	4	6	3	3	0	4
263	19	Female	57.1	162	1.06	0.73	0	72	Normal	114.5	59.5	Normal	6	1	0	0	1	1	0	1	0	1	0	1	0	0	0	0	3	6	0	3	3	5	0	5	1	1	0	1	0	1	1	0	3	1	0	1	1
125	14.6	Male	50.5	178	-0.14	0.5	0	67	Normal	108	60	Normal	3	0	0	5	0	4	4	0	3	0	3	0	0	3	0	0	3	4	4	3	0	4	0	3	4	0	0	0	0	3	0	0	6	0	3	0	0
38	14.6	Male	46.7	163	-0.45	0.69	0	68	Normal	116.5	65	Normal	5	6	2	5	0	5	5	0	5	5	0	3	5	3	0	3	5	3	5	0	2	3	4	6	0	2	3	0	2	0	3	3	3	3	0	0	6
80	15	Male	48.9	179	-1.44	-1.16	0	68	Normal	115	53.5	Normal	6	6	4	6	6	2	6	0	6	0	6	6	0	6	6	6	0	0	6	0	6	0	6	0	0	5	0	0	0	6	0	6	6	4.5	3	3	6
209	15.9	Male	59.8	172	1.07	-0.68	0	72	Normal	115.5	62	Normal	6	5	0	6	0	4	6	3	4	0	3	0	0	5	0	3	3	3	0	0	3	0	5	3	3	3	3	0	0	0	0	3	4	3	2	0	5
104	16.9	Male	64.7	179	-0.36	0.01	0	73	Normal	131.5	77	Normal	6	6	5	5	0	5	5	0	5	0	0	0	0	0	6	5	5	5	5	5	5	5	5	5	0	0	0	5	0	0	0	0	5	5	0	0	6
247	18	Male	55	166	-0.71	-0.95	0	76	Normal	125	70	Normal	3	3	5	6	0	3	5	2	6	0	2	2	0	0	0	3	3	6	6	5	5	0	6	6	5	5	5	0	5	3	0	0	6	3	2	1	5
88	15.8	Male	76.5	163	0.23	1.29	1	91	High risk	118	67.5	Normal	0	0	0	0	0	0	0	0	0	0	0	0	0	0	0	0	0	0	0	0	0	0	0	0	0	0	0	0	0	0	0	0	0	0	0	0	5
89	15.8	Male	62.3	180	0.41	-0.1	0	77	Normal	148	71	High	0	0	6	0	6	6	6	0	6	0	4	6	0	6	6	0	5	5	3	4	3	0	5	5	5	5	6	4	3	4	0	0	2	4	0	0	3
215	14.5	Male	62.3	168	-0.95	2.18	1	83	High risk	108.5	59.5	Normal	0	6	3	5	0	5	5	5	5	0	0	0	0	0	0	0	0	0	0	0	0	0	0	0	0	0	0	0	0	0	0	0	0	0	0	3	6
68	16.4	Male	52.4	165	-0.93	1.26	1	72	Normal	107	54	Normal	3	3	0	5	0	1	0	0	1	1	1	0	1	0	1	0	0	0	1	0	0	1	1	0	0	0	0	1	0	0	1	0	0	0	0	0	0
197	14.9	Female	49.1	158	-0.1	-0.26	0	66	Normal	112	59.5	Normal	0	0	0	4	0	4	4	1	2	0	0	0	0	3	3	3	0	3	0	4	0	0	2	3	2	0	2	2	3	2	2	2	3	2	0	0	0
175	16	Male	51.2	187	0.1	-1.91	0	65	Normal	114.5	59	Normal	0	4	4	3	0	3	5	0	3	0	0	0	0	3	2	3	3	3	1	3	0	3	6	6	6	1	1	1	4	4	0	1	3	2.5	0	1	2
256	18.3	Female	75	155	0	1.7	1	78	Normal	119.5	53	Normal	6	0	0	4	0	0	0	0	3	0	0	0	0	3	0	0	0	0	0	0	0	0	5	3	3	0	1	2	1	1	3	0	5	0	3	0	6
194	17.9	Male	49.1	155	0.14	0.6	0	67	Normal	112.5	61	Normal	6	0	0	0	2	3	5	3	3	3	0	0	0	0	0	2	2	2	0	0	0	0	0	0	2	2	0	1	1	1	0	0	0	0	3	0	5
236	18.2	Male	57.6	171	-0.34	-1.55	0	68	Normal	129.5	72.5	Normal	0	3	0	6	0	3	6	0	0	0	0	5	0	0	3	3	2	0	0	0	0	0	0	3	0	0	2	2	0	0	0	0	3	0	5	0	0
33	16.6	Female	78.1	158	-2.18	1.92	1	89	High risk	108	65	Normal	5	3	2	6	0	0	6	0	6	0	6	0	3	4	2	0	2	6	0	6	0	3	6	0	0	0	3	4	0	6	6	0	6	2	3	0	3
17	16.5	Female	58.5	164	-1.07	0.59	0	71	Normal	133	60.5	High	5	1	0	5	0	3	5	0	3	0	3	0	0	3	2	0	6	0	0	3	0	3	3	3	0	0	0	0	1	4	0	0	6	0	5	5	0
195	18.1	Male	58	177	-0.61	3.29	1	77	Normal	115	69	Normal	5	6	0	0	0	3	5	0	3	2	3	3	0	3	0	2	4	3	4	4	4	0	3	4	3	3	3	0	2	2	2	3	5	3	5	3	3
25	17.4	Male	87.2	175	0.55	-0.58	0	92	High risk	131	68.5	Normal	0	3	0	5	0	0	0	0	3	0	3	0	3	0	0	0	3	0	0	0	0	0	5	3	3	0	0	0	0	0	0	0	4	0	5	1	1
11	17.8	Female	74.1	163	-1.23	2.28	1	75	Normal	133	74.5	High	6	0	0	5	5	3	5	0	3	0	3	2	0	3	0	3	5	5	5	5	0	5	0	0	0	0	0	0	0	0	0	0	0	0	4	0	3
59	15	Female	103.7	170	1.11	-0.28	0	102	High risk	132	77.5	High	5	6	3	5	0	5	5	4	3	0	3	0	0	5	0	3	6	5	6	5	6	5	5	5	5	5	5	5	6	3	5	0	6	5	3	0	6
49	15.1	Male	73.6	162	0.19	0.94	0	87	High risk	146.5	83	High	5	0	5	5	0	3	3	3	0	0	0	0	0	0	0	0	0	3	0	0	0	0	2	5	0	0	0	0	0	2	0	2	5	0	3	0	6
90	17.4	Male	47	168	0.46	1.65	1	64	Normal	104	58.5	Normal	5	6	0	6	0	3	6	2	3	0	0	0	0	6	0	2	5	0	0	5	0	0	3	5	3	0	3	2	3	3	3	2	0	2	3	0	0
230	18	Female	50.2	159	-0.23	-0.67	0	65	Normal	95.5	62	Normal	6	6	0	5	0	5	5	6	0	0	0	0	0	0	3	0	6	3	0	6	0	4	4	3	5	0	3	0	3	3	6	4	6	3	4	0	6
210	14.8	Female	52.5	150	-0.79	0.97	0	67	Normal	105.5	60	Normal	2	0	0	6	0	4	6	0	6	0	0	0	0	6	0	2	6	0	0	6	0	0	0	4	0	0	0	0	0	0	2	0	0	0	4	0	6
178	17.4	Female	62.9	157	-0.74	-0.19	0	80	High risk	104	60	Normal	0	6	3	5	0	3	5	0	3	0	0	3	0	3	3	3	5	0	2	5	2	0	2	3	6	0	2	0	2	3	6	3	6	2.5	3	0	6
258	17.6	Female	72.3	169	0.05	-1.43	0	84	High risk	114	76	Normal	5	0	0	1	0	1	1	0	1	0	0	0	0	1	0	3	5	0	0	0	0	0	0	1	1	0	1	1	0	0	1	0	0	0	1	0	0
165	14.8	Male	79.4	177	-1.08	0.22	0	86	High risk	140.5	78	High	3	6	0	6	0	3	5	0	6	0	6	0	0	3	3	0	0	0	0	0	0	0	0	0	0	0	0	0	0	0	0	0	0	0	5	5	0
224	14.7	Female	83.2	165	-0.07	0.19	0	88	High risk	110	67.5	Normal	0	0	0	6	0	0	0	0	0	0	0	0	5	0	0	6	0	0	0	0	0	0	0	0	0	0	0	5	5	5	0	0	0	0	6	1	0
43	14.6	Male	87.6	176	-1.45	0.33	0	89.6	High risk	132	66	High	0	5	0	4	0	3	3	0	6	0	0	0	0	5	0	5	5	0	0	5	0	0	3	3	3	3	3	0	3	3	0	0	4	0	2	0	5
54	17.1	Female	55.5	170	-0.07	-0.08	0	66	Normal	98.5	57.5	Normal	6	6	0	2	0	3	0	0	4	0	0	0	0	3	0	2	3	5	0	5	3	0	0	0	0	0	0	0	0	0	0	0	0	0	2	2	0
27	17.8	Male	59	177	-1.38	0.01	0	76	Normal	157.5	82.5	High	3	0	0	5	0	3	5	0	3	0	3	0	0	6	1	0	6	5	0	6	0	6	0	3	2	3	3	3	1	0	3	0	6	1.5	0	0	0
45	14	Male	54.7	171	1.02	0.98	0	67	Normal	119	56	Normal	2	0	0	5	0	0	0	0	0	0	0	1	0	2	0	2	0	0	0	5	0	0	2	0	0	0	0	0	2	0	0	0	5	0	3	0	5
153	16.1	Male	53.1	171	-0.17	-0.15	0	67	Normal	116.5	60.5	Normal	4	1	3	1	0	4	1	0	3	0	3	0	0	4	4	4	1	4	1	1	3	0	1	1	1	1	1	1	1	1	1	0	1	1	5	0	0
128	15	Male	60.2	175	-0.4	-0.16	0	71	Normal	133	76.5	High	4	6	0	0	0	5	0	0	0	0	0	0	0	6	0	2	4	0	0	4	0	0	0	4	4	3	4	4	0	3	4	0	4	0	0	0	0
40	17.2	Male	63.8	184	-1.74	-0.36	0	70	Normal	88	57	Normal	0	0	0	6	0	3	5	0	5	0	0	0	0	3	0	0	0	0	0	0	0	0	2	5	0	2	2	3	2	0	3	0	6	0	0	0	0
231	18.7	Male	57.5	171	-0.34	-0.06	0	72	Normal	119	64	Normal	6	5	0	6	0	5	6	0	6	0	6	5	6	6	0	6	0	0	6	0	5	0	4	5	6	6	0	6	6	6	6	6	6	5	0	0	2
75	15.1	Female	53.5	162	-1.25	1.23	1	66	Normal	106	67	Normal	0	6	2	5	0	0	0	0	0	0	5	0	0	0	0	0	6	0	0	0	0	0	0	0	0	0	0	0	0	0	0	0	1	0	6	0	6
41	14.9	Female	53.6	161	0.54	2.41	1	70	Normal	105	64	Normal	6	6	2	3	1	3	5	0	3	0	4	0	1	1	0	1	0	0	1	0	1	0	1	0	0	0	1	1	1	1	0	0	1	1	2	0	6
240	18.2	Female	52	175	0.35	1.79	1	70	Normal	98	61	Normal	5	0	0	5	0	6	0	0	0	0	0	0	0	5	0	0	0	1	0	0	0	0	1	0	1	0	0	1	1	0	1	0	0	0	0	0	0
100	17.9	Female	57.9	166	-0.08	0.47	0	68	Normal	106.5	67	Normal	6	0	0	5	3	6	5	0	5	0	0	1	1	1	1	1	1	1	0	1	0	0	1	1	1	0	1	0	1	1	1	1	1	1	3	0	6
91	16.5	Female	46.9	153	-0.72	-1.92	0	65	Normal	104	56	Normal	1	0	1	0	1	5	0	3	2	3	0	0	0	2	0	3	3	0	3	5	3	3	3	3	4	3	3	3	3	3	0	3	3	3	0	1	0
44	14.9	Male	47.7	164	-1.52	-0.17	0	66	Normal	131	70	Normal	2	0	0	5	5	3	5	0	6	0	3	0	0	6	0	0	2	0	0	6	0	0	6	6	4	0	3	6	6	0	3	0	3	1	3	0	3
155	15.5	Male	65.6	172	-0.44	-0.22	0	78	Normal	102	63	Normal	6	0	2	6	6	5	5	0	3	0	0	0	5	5	0	0	5	0	0	0	6	0	3	5	4	3	6	3	3	6	3	0	6	3	6	0	6
254	18.8	Female	53.3	159	-1.17	1.58	1	66	Normal	106.5	58.5	Normal	3	4	3	6	0	3	5	0	3	5	0	3	0	1	2	3	0	6	3	3	0	3	4	3	4	3	3	3	1	1	2	0	4	3	2	0	3
183	14.8	Male	70.6	169	-2.06	-1.96	0	82.5	High risk	119.5	61	Normal	6	6	1	6	0	2	6	3	1	0	5	0	2	3	1	3	6	0	2	5	3	2	2	6	5	3	2	2	2	2	3	0	6	2	1	1	2
66	16	Male	103.6	168	0.11	-1.36	0	109	High risk	108.5	66	Normal	3	0	0	5	0	3	5	0	3	0	3	0	0	3	3	3	3	5	0	5	3	5	0	0	1	0	1	1	1	0	1	0	4	1	3	0	5
21	16.9	Female	62.8	156	0.4	2.1	1	79	Normal	109	59	Normal	3	0	5	3	4	4	5	3	5	2	2	2	3	4	0	2	4	0	0	4	0	3	3	6	4	4	3	4	2	4	3	0	3	3	0	0	4
9	16.4	Female	46.1	163	0.91	1.16	1	60.5	Normal	102	62.5	Normal	2	5	2	3	1	5	5	3	3	0	1	2	0	3	2	0	3	5	3	3	5	0	5	5	3	3	2	2	3	3	3	0	4	3	3	0	2
264	18.7	Female	55.5	165	0.53	-0.88	0	73	Normal	99.5	62	Normal	2	1	0	0	1	1	0	1	0	0	2	0	0	5	3	2	3	2	0	5	0	3	0	5	0	3	3	5	5	0	2	2	2	1	1	0	0
63	17.8	Male	74.4	173	0.28	2.78	1	82	Normal	131.5	69.5	Normal	3	5	3	6	0	3	6	0	5	0	3	2	3	5	1	3	4	3	0	6	0	3	2	3	2	3	2	2	3	1	0	0	3	3	2	2	6
31	16.1	Male	46.6	167	-1.39	0.18	0	62	Normal	105.5	50.5	Normal	3	5	2	5	5	4	5	0	2	0	0	2	1	1	1	1	3	3	0	2	3	0	2	2	2	2	2	0	2	2	0	0	4	2	3	0	0
103	17.2	Male	61.1	172	0.11	0.72	0	73	Normal	109.5	56.5	Normal	4	0	0	5	0	5	5	2	2	0	0	0	0	2	2	2	0	0	0	0	0	0	1	1	0	1	1	0	0	0	1	0	1	0	3	0	5
42	14	Male	47.7	164	0.47	-0.11	0	66	Normal	131	70	High	5	6	0	5	2	3	5	2	3	0	6	2	0	0	3	2	3	3	0	5	3	3	0	6	3	2	2	0	1	1	3	0	3	2	4	0	2
53	15.8	Female	58.8	157	-1.65	0.99	0	75	Normal	114.5	66	Normal	3	6	3	5	0	3	5	0	3	0	0	1	0	5	2	0	3	4	0	4	0	5	3	0	1	3	3	2	1	2	2	1	5	2	2	0	0
78	15.6	Male	55.9	173	0.23	1.79	1	68	Normal	125.5	66.5	Normal	0	1	0	0	0	1	0	1	1	0	0	3	3	4	2	2	3	0	3	0	0	0	0	0	0	0	0	0	0	1	1	0	1	0	0	1	1
101	15.5	Female	50.4	164	0.05	2.99	1	66	Normal	109.5	58.5	Normal	6	0	0	0	0	0	0	5	5	5	5	5	5	5	5	0	0	0	0	0	0	0	1	1	1	1	1	1	1	1	1	1	1	1	6	1	6
259	16.6	Female	50.8	159	-0.82	1.39	1	66	Normal	107	71.5	Normal	5	0	1	5	5	3	5	0	0	6	0	5	5	0	5	0	1	1	0	1	0	1	1	1	1	1	1	1	1	1	1	0	1	1	5	0	0
82	14.6	Female	47.4	156	-0.89	1.21	1	64	Normal	117	65	Normal	0	6	0	3	0	6	6	3	5	3	2	3	3	3	5	2	4	3	0	5	0	0	3	6	3	0	0	0	3	2	2	0	5	3	3	0	0
107	18.3	Female	55	162	-0.28	-1.07	0	63	Normal	110.5	59.5	Normal	3	3	1	5	0	3	0	4	0	0	0	0	0	3	0	3	0	5	0	0	5	5	3	2	2	2	2	2	2	2	2	2	3	2	3	0	0
171	15.5	Female	55	165	1.02	-0.46	0	69.5	Normal	116	67	Normal	3	6	0	3	0	3	0	3	0	0	3	3	0	2	2	0	2	0	2	0	3	0	2	3	2	2	2	3	2	5	0	6	3	2	0	0	0
83	16.8	Male	54.7	176	-0.37	0.44	0	66	Normal	111	62	Normal	5	3	0	3	0	3	4	0	2	0	2	0	3	3	2	1	3	2	2	3	2	0	3	3	3	2	2	2	2	2	2	0	3	2	3	0	5
249	18.8	Male	53	166	0.72	-0.31	0	69	Normal	100	65.5	Normal	3	5	1	5	2	3	5	2	3	0	3	0	0	5	0	1	3	3	0	5	0	2	2	2	2	2	2	2	2	2	2	1	3	2	2	0	5
35	15.6	Male	57.4	169	-0.74	-0.94	0	67	Normal	148	74	High	3	6	4	6	0	3	6	0	6	1	0	0	0	1	1	1	0	0	1	0	1	0	4	3	4	3	3	3	3	5	4	0	6	1	2	1	1
182	14.9	Male	74.5	170	0.19	-0.66	0	86	High risk	114	60	Normal	3	6	1	5	0	5	5	0	6	2	6	0	5	5	6	0	6	3	6	0	0	6	4	0	0	4	0	0	0	0	3	0	6	2.5	3	0	5
81	17.8	Male	64.8	171	0.06	1.2	1	78	Normal	128.5	66.5	Normal	0	6	0	5	0	3	5	0	2	3	3	3	0	3	2	2	0	0	0	4	0	0	3	5	0	3	3	0	2	4	3	0	4	2	0	0	0
225	15.3	Female	43.6	150	1.13	-1.02	0	66	Normal	107	64.5	Normal	3	0	4	4	0	3	4	0	3	0	3	0	3	3	2	2	0	2	0	3	0	0	2	2	4	0	3	0	0	3	2	0	3	2	3	0	0
57	15.5	Female	59.3	170	-1.53	0.07	0	68	Normal	105.5	61	Normal	3	5	0	5	0	3	5	2	3	2	2	1	2	5	2	2	2	0	0	2	0	0	3	3	3	2	2	2	2	3	3	1	5	2	3	0	0
142	16.9	Female	52.9	155	-0.29	0.93	0	70	Normal	117	77	Normal	3	6	6	5	0	6	5	0	0	2	5	0	3	3	2	3	5	3	3	5	3	2	3	6	6	3	5	3	3	3	0	3	5	3	0	0	0
185	16	Male	64.6	163	0.03	0.03	0	75	Normal	112.5	52	Normal	3	4	0	4	0	3	0	2	0	3	0	0	0	0	3	3	0	3	3	0	0	0	3	3	0	3	3	2	3	2	2	5	5	2	3	0	3
265	16.9	Male	60.4	168	0.46	-1.2	0	76	Normal	124.5	71	Normal	3	5	3	5	0	4	5	0	3	0	0	2	0	3	2	3	3	3	1	3	3	0	6	0	4	3	3	2	2	4	4	1	3	3	3	0	0
213	15.4	Male	56.9	173	1.33	-1.69	0	78	Normal	102	61.5	Normal	6	6	2	5	0	2	0	3	0	0	2	3	3	0	3	3	5	3	3	0	0	3	5	3	0	2	2	2	2	1	0	0	5	2	2	0	6
102	16.3	Male	69.7	170	-0.01	-0.38	0	78	Normal	105	61.5	Normal	3	0	0	0	0	3	5	2	3	0	3	0	4	4	0	0	3	0	0	3	0	0	4	4	3	0	2	2	2	0	3	0	3	1	4	0	0
61	16	Female	54.2	162	0.31	-0.37	0	65	Normal	125.5	83	High	4	4	5	3	0	5	6	0	4	0	4	3	5	3	1	3	5	4	0	5	3	0	4	6	0	2	3	2	1	3	2	0	6	3	0	0	0
199	18.3	Male	68.4	175	-0.19	-1.31	0	80	Normal	143.5	69	High	4	5	0	5	0	5	5	0	6	0	6	4	0	6	3	3	5	5	0	6	5	5	6	5	6	3	3	3	2	3	3	3	6	4	4	0	2
96	18.2	Female	47.2	158	-0.41	0.57	0	62	Normal	101.5	57	Normal	3	4	0	4	0	3	5	3	2	2	4	0	2	3	3	3	0	0	4	0	0	4	4	3	0	2	2	3	0	1	1	0	4	2	4	0	0
29	15.6	Male	60.2	167	-0.33	-0.98	0	72	Normal	120.5	69.5	Normal	2	6	0	5	0	5	5	2	5	0	0	0	0	3	2	0	1	2	0	2	0	2	3	3	4	3	2	3	4	3	3	5	4	2	4	0	2
220	14	Male	63.5	171	1.02	-0.13	0	73	Normal	115	71.5	Normal	4	2	4	6	0	6	6	0	6	0	1	2	0	2	1	3	3	0	0	3	0	0	3	2	2	0	2	2	2	1	2	2	2	2	3	0	0
245	17.2	Female	55.9	167	-1.81	-1.01	0	69	Normal	114.5	64.5	Normal	3	5	0	5	2	6	0	3	0	0	2	3	2	0	2	3	0	5	5	5	0	0	6	3	3	3	3	3	3	3	3	2	3	3	2	0	2
73	15.1	Male	50.5	173	0.36	-0.5	0	70	Normal	110	53	Normal	0	0	0	5	0	5	4	0	3	0	0	0	0	3	0	1	3	0	0	3	5	0	2	4	2	2	2	3	2	0	2	0	6	0.5	2	0	2
94	18.5	Female	53.6	156	1.14	1.71	1	73	Normal	104.5	67.5	Normal	5	5	2	5	0	2	3	0	0	0	3	0	3	3	2	2	5	0	0	3	0	0	0	3	5	0	3	2	2	3	5	3	6	2	2	0	0
51	14.1	Female	53.5	170	-0.52	-1.66	0	66	Normal	111	63.5	Normal	6	6	2	5	5	5	5	2	5	0	5	2	0	5	1	2	2	0	0	0	0	0	0	6	0	0	1	1	2	2	0	0	1	1	3	0	0
93	17.7	Female	54	164	0.35	0.41	0	73	Normal	98.5	61	Normal	6	0	0	3	4	3	5	1	6	1	1	1	0	3	2	2	0	0	0	0	0	1	3	3	5	3	3	3	1	3	2	1	3	1.5	3	0	4
4	17.7	Female	68.3	170	-0.18	0.11	0	74	Normal	124	60	Normal	5	6	3	6	0	5	5	0	0	0	3	2	0	3	3	3	6	6	2	5	3	3	3	5	3	2	3	3	3	2	3	2	5	3	5	2	3
30	16.7	Male	52	172	-0.71	-0.83	0	66	Normal	103.5	54	Normal	3	0	0	0	0	3	4	1	3	0	2	1	2	2	3	3	3	3	3	3	0	0	3	3	2	2	2	2	2	3	3	3	3	2	1	0	3
10	16.6	Male	53.2	161	-0.3	0.84	0	70	Normal	118.5	65	Normal	1	0	2	5	0	3	5	0	3	3	0	0	3	3	0	2	0	0	0	0	0	0	2	2	1	0	1	0	1	0	1	0	6	0	3	0	5
8	16.1	Female	63.5	157	-0.56	-0.29	0	81	High risk	102	62.5	Normal	3	6	5	6	0	5	5	3	3	0	1	2	0	2	2	2	5	5	5	5	2	3	3	5	3	2	3	3	3	3	2	1	3	3	2	0	3
1	16.4	Male	79.7	164	-0.4	-0.94	0	90	High risk	116	68	Normal	6	6	0	5	0	5	5	0	3	0	0	0	0	4	4	2	4	5	0	5	0	0	0	4	3	4	3	2	2	2	2	3	5	2	3	0	0
141	18.3	Female	50.3	150	-0.65	-0.92	0	63	Normal	113	57.5	Normal	0	0	3	3	0	5	5	5	3	0	3	2	0	5	2	3	2	5	5	5	5	0	5	6	6	6	6	6	6	6	6	3	6	5	3	0	3
212	14.8	Male	44.2	164	1.44	-0.44	0	75	Normal	130	72	Normal	3	5	0	4	0	5	0	0	3	0	3	2	2	2	1	2	4	3	0	3	2	2	3	3	2	2	3	1	3	3	3	0	4	2	3	0	3
156	15.4	Female	50.9	162	-0.48	1.1	1	66	Normal	144	63	High	0	6	0	5	0	3	5	0	1	0	1	0	0	2	3	2	5	5	3	5	0	5	2	2	6	3	0	3	2	1	2	2	6	2	3	3	3
149	17.5	Male	72.6	182	-1.19	1.47	1	77	Normal	127.5	62.5	Normal	3	0	0	5	0	3	5	0	3	3	0	0	0	0	0	3	0	0	0	0	0	0	0	0	0	0	0	0	0	0	0	3	0	0	3	3	5
3	15.8	Female	50.6	166	0.28	-0.33	0	68	Normal	120	77	Normal	0	4	2	5	2	3	4	3	3	0	3	2	6	4	2	2	4	0	4	5	2	0	3	3	3	0	2	0	2	3	3	0	5	3	0	0	4
248	18.7	Male	62	174	-0.05	0.69	0	78	Normal	118.5	71	Normal	3	0	6	5	0	5	5	0	4	0	0	0	3	4	3	3	5	5	0	5	0	4	3	4	6	3	0	3	0	3	0	4	6	3	4	0	5
24	16.9	Female	49.2	157	-0.42	1.6	1	68	Normal	102	60	Normal	6	6	0	6	0	4	5	1	0	0	1	0	0	4	2	2	4	3	0	4	0	2	1	1	1	0	0	1	1	4	0	0	0	1	1	0	3
20	16.7	Female	46.1	158	-1.35	-0.67	0	64	Normal	108.5	66.5	Normal	6	6	2	5	0	4	4	0	3	0	3	3	3	4	2	2	2	3	3	3	3	3	3	3	3	2	3	3	1	2	3	0	3	3	4	0	3
46	14	Female	44.8	158	0.27	-1.5	0	64.5	Normal	123	65	Normal	5	0	1	5	1	5	5	1	2	0	0	0	0	1	0	2	5	0	1	5	0	0	2	5	3	1	3	0	1	3	3	0	3	1	2	0	3
36	15.7	Male	54.1	170	-0.61	-0.49	0	63	Normal	121	56	Normal	5	6	2	5	0	3	5	0	3	0	0	3	4	4	2	0	2	0	0	3	0	2	0	4	2	2	2	2	1	1	1	0	2	2	1	0	2
26	16.6	Male	85.3	177	1.81	-1.74	0	83.6	Normal	128	58.5	Normal	6	1	2	6	5	5	5	1	3	1	5	2	1	4	1	1	1	1	1	1	1	1	1	3	2	1	2	1	1	2	2	1	3	1	3	1	6
246	15.6	Female	79.5	165	-1.02	1.32	1	87	High risk	117.5	75	Normal	4	5	3	3	0	6	6	0	3	0	0	3	4	6	2	2	4	0	0	6	0	5	2	4	2	2	2	2	3	2	0	0	4	2	3	0	4
157	15.2	Male	98.6	170	0.26	-0.67	0	97	High risk	100	72	Normal	3	5	0	5	0	3	5	0	3	0	0	0	0	3	1	1	1	1	0	2	0	0	2	4	1	0	1	1	1	1	1	1	2	1	3	0	3
58	15.3	Female	60	152	-0.26	1.55	1	68.5	Normal	126	68	Normal	0	0	0	6	0	0	6	0	0	0	3	0	0	5	2	1	0	6	0	0	0	0	0	3	0	0	2	2	0	0	0	0	6	0	3	0	2
241	17.6	Male	64.8	180	-0.08	1.92	1	69	Normal	113.5	59	Normal	3	3	0	6	0	6	6	0	3	0	3	1	2	2	2	1	0	0	0	0	0	0	0	5	3	3	2	2	3	3	3	0	3	2	2	0	3
152	18.1	Female	50.8	165	0.21	-2.92	0	65	Normal	113.5	64	Normal	3	6	0	0	5	3	5	0	3	0	3	2	0	4	2	1	3	3	0	3	0	1	2	3	2	0	2	2	1	2	1	2	3	2	2	0	0
186	16.8	Female	41.4	144	-0.41	0.77	0	66	Normal	112	62	Normal	4	6	5	5	0	5	5	0	5	0	2	0	0	3	2	0	0	0	0	5	0	3	4	6	5	2	2	3	3	0	3	0	6	2	6	0	0
255	18.2	Female	53.1	167	0.46	0.19	0	68	Normal	111	73	Normal	3	4	0	3	6	6	3	3	0	0	3	0	0	5	1	2	3	3	3	0	2	0	2	0	2	2	2	2	0	1	2	2	3	2	2	0	6
223	16.9	Female	57	166	0.37	-0.49	0	73	Normal	113.5	60.5	Normal	6	0	0	5	3	3	5	0	6	0	3	3	3	3	2	2	2	2	3	0	0	0	1	2	0	0	0	0	0	0	0	0	6	0.5	4	0	0
135	17.4	Female	59.7	162	1.45	-1.89	0	73	Normal	104	59	Normal	6	0	0	5	0	6	5	0	6	3	5	0	0	5	0	3	5	5	0	5	0	0	5	6	5	0	3	3	3	5	5	0	5	3	0	0	0
108	15.1	Male	43	171	0.29	-0.97	0	63	Normal	100.5	54.9	Normal	3	6	0	5	0	6	6	0	6	0	6	3	6	6	0	0	6	6	0	6	0	3	3	6	3	3	3	2	3	3	3	3	0	3	6	0	0
164	14.8	Male	60.4	173	-0.77	-0.16	0	69	Normal	115.5	62.5	Normal	3	0	3	5	3	3	5	2	3	0	0	0	3	3	0	3	0	3	3	4	0	3	3	3	4	0	0	0	0	0	3	4	3	3	3	0	5
62	18.5	Male	57.5	175	-0.17	0.17	0	69	Normal	119.5	65.5	Normal	3	6	0	6	0	3	6	0	3	0	3	0	0	2	0	2	0	3	0	3	0	0	6	3	0	3	0	3	3	3	3	0	1	1.5	2	0	6
55	16.6	Male	72.7	182	-0.66	0.38	0	77	Normal	136	79.5	Normal	4	0	0	5	0	5	5	0	3	0	3	2	3	3	0	0	0	0	0	3	0	0	2	3	2	0	0	2	2	2	0	0	3	0	3	0	5
166	16.5	Male	68.9	177	0.15	-0.39	0	80	Normal	122.5	60	Normal	5	0	4	6	3	5	6	0	3	2	3	3	0	4	0	3	4	4	4	4	4	3	2	6	0	2	3	3	1	2	2	3	4	3	2	2	3
266	16.5	Female	47.2	160	-1.3	2.25	1	65.5	Normal	123.5	70	Normal	3	0	0	5	0	3	6	0	3	2	6	3	3	3	2	0	3	0	5	0	3	0	3	3	0	3	3	3	3	0	0	0	0	2.5	3	2	4
147	17.3	Female	52.2	159	0.33	2.05	1	70	Normal	110	59	Normal	3	3	0	6	0	6	6	0	6	0	6	6	0	6	0	3	3	3	0	0	3	0	0	0	0	0	3	2	0	3	2	0	6	1	2	0	0
7	17.7	Female	58.4	157	-1.09	-0.73	0	75	Normal	134	77	High	3	6	0	5	0	0	5	0	4	0	3	3	0	5	0	0	5	0	4	4	0	0	4	6	6	0	0	0	3	3	5	0	5	1.5	0	0	6
110	16.1	Male	68	164	0.83	0.18	0	76	Normal	149	84	High	3	5	0	5	0	3	3	0	3	0	4	0	3	3	0	2	2	5	0	5	5	5	0	0	2	0	2	2	2	3	3	0	6	2	2	0	4
253	18.2	Male	82.1	176	0.68	1.2	1	91	High risk	132.5	81.5	Normal	3	0	6	5	1	5	5	2	3	1	2	0	1	1	1	2	3	3	3	3	3	2	1	2	3	2	2	2	2	2	3	0	3	2	2	0	3
176	17.5	Female	50.3	164	1.34	2.09	1	65	Normal	97	57.5	Normal	6	0	0	5	1	5	5	0	3	0	0	0	0	0	3	5	0	0	4	0	0	4	3	3	0	0	0	0	3	0	0	0	4	0	3	0	5
252	18.6	Male	92	169	-1.27	1.05	1	93	High risk	124	63.5	Normal	3	0	0	2	0	3	5	0	0	3	0	5	0	3	3	3	0	3	3	3	0	3	5	5	0	0	0	5	0	0	0	0	2	2	2	0	0
180	16.9	Male	49.5	164	1.27	-2.56	0	69	Normal	103.5	53.5	Normal	3	5	0	5	0	4	5	0	4	0	4	3	0	4	3	0	0	0	0	0	0	0	0	0	3	0	0	0	0	0	0	3	5	0	4	0	3
229	15.6	Female	60	163	2.39	1.24	1	65	Normal	131	70	High	3	0	0	4	0	3	0	0	0	0	0	0	0	4	2	0	0	0	0	3	0	0	0	3	0	0	0	0	0	0	3	0	3	0	2	0	0
113	16.6	Female	80.2	165	-0.59	-0.15	0	87	High risk	116	68.5	Normal	5	3	3	0	3	3	5	0	5	0	6	5	6	3	5	5	6	5	0	6	0	0	6	6	6	6	5	5	5	6	5	0	3	5	5	3	3
18	17.3	Male	67.2	181	-1.43	-1.14	0	74	Normal	125	58.5	Normal	3	5	0	5	0	3	5	0	3	0	3	2	0	6	0	2	4	5	1	0	1	0	3	3	2	2	2	2	2	2	2	0	3	2	6	0	6
133	16.5	Female	52.3	160	0.77	-0.05	0	70	Normal	119.5	70	Normal	0	2	2	0	3	6	3	0	0	2	2	0	2	2	1	2	6	0	0	6	0	0	3	6	2	6	2	0	3	5	3	0	0	2	3	0	0
48	17.6	Female	65.1	166	-0.45	-1.49	0	80	Normal	105.5	64	Normal	6	3	5	6	0	6	2	2	3	2	0	0	3	4	2	3	6	4	4	6	4	3	2	4	2	3	2	2	2	4	3	3	6	3	4	0	4
71	17.1	Female	71.6	165	-0.68	0.19	0	88	High risk	115.5	75.5	Normal	2	0	0	6	0	3	6	0	2	0	3	0	0	6	1	2	2	3	0	0	0	0	0	6	0	0	0	0	0	0	0	0	3	0	3	0	4
251	18.5	Female	56.2	165	0.41	1.08	1	69	Normal	114.5	58	Normal	6	0	0	6	1	1	2	0	3	1	2	2	0	3	1	1	6	3	3	6	3	0	4	6	3	0	2	2	3	5	3	3	6	2	2	1	3
76	18.1	Male	65.8	187	-1.16	1.23	1	76	Normal	117	64.5	Normal	6	0	1	4	6	0	3	0	3	0	3	0	0	6	2	2	5	0	0	5	0	0	3	6	3	0	0	3	0	6	2	5	3	2	6	3	2
221	18	Female	48.6	153	-0.55	-0.91	0	67	Normal	100	64	Normal	6	6	0	5	0	6	5	0	0	0	4	0	0	3	3	3	0	0	6	0	3	0	6	6	0	0	3	3	3	4	2	0	6	3	6	0	6
174	17.6	Male	58.1	181	0.06	1.91	1	75	Normal	103	58	Normal	6	0	0	3	0	3	5	3	3	0	5	0	0	5	3	2	3	0	0	3	0	0	2	3	2	2	3	2	2	2	2	2	3	2	4	0	3
237	18.8	Female	48.5	161	-0.6	0.49	0	66.5	Normal	112.5	68.5	Normal	3	0	0	6	0	3	5	0	6	0	3	2	3	3	2	0	3	3	0	3	0	0	1	2	2	0	2	2	2	2	2	0	2	2	4	0	3
200	17.3	Female	54.6	165	-0.08	-0.02	0	67	Normal	101	52	Normal	5	0	0	4	0	3	4	3	3	0	3	2	0	3	2	3	3	3	3	5	0	0	3	3	4	0	3	2	3	4	4	0	4	3	3	0	4
70	14.9	Female	54.3	162	-1.94	-0.89	0	68	Normal	94	62	Normal	5	0	0	5	0	5	4	0	5	5	0	2	2	5	2	3	0	0	0	5	0	0	5	6	3	3	3	3	3	3	0	0	6	2.5	0	0	0
235	18.6	Female	52	154	-0.79	-1.89	0	70.5	Normal	111	68	Normal	3	5	5	3	5	6	5	5	3	5	4	2	3	4	3	3	0	4	5	5	5	3	3	4	3	2	5	2	2	3	1	3	5	4	5	5	3
146	18.1	Female	56	157	-2.01	0.39	0	72	Normal	117.5	70.5	Normal	3	3	0	5	2	4	5	0	4	0	3	0	6	5	2	2	2	2	0	5	0	0	3	6	3	0	0	2	3	2	4	0	4	2	3	0	2
50	17.9	Male	61.6	186	0.32	-0.43	0	70	Normal	125	73	Normal	5	0	6	4	3	4	4	3	3	3	0	0	0	0	0	3	4	3	3	4	4	3	4	4	3	3	3	3	3	3	3	3	3	3	3	3	4
219	17.7	Male	57.3	178	-0.06	-0.53	0	73	Normal	86	53.5	Normal	3	5	0	5	3	5	5	0	3	2	4	0	3	4	2	3	3	4	0	4	3	3	3	5	4	4	0	0	3	3	3	3	4	3	3	2	4
13	16.9	Female	65	155	-0.63	-0.1	0	82	High risk	109.5	62.5	Normal	6	6	2	6	0	6	6	2	6	0	5	3	2	6	6	6	5	5	5	6	5	5	0	6	3	3	3	2	2	5	5	0	0	5	3	0	6
203	15.2	Male	70.7	168	-1.46	1.53	1	84	High risk	147	75.5	High	4	6	0	5	0	5	0	4	3	3	0	0	2	3	3	4	5	3	2	4	2	3	4	4	2	2	2	2	3	3	0	6	6	3	5	0	6
92	16.2	Female	80.4	181	0.95	-0.74	0	81	High risk	145.5	77.5	High	6	6	0	5	0	4	5	0	6	0	4	3	0	4	3	3	4	5	0	4	0	0	4	6	4	0	3	3	3	0	3	0	3	3	6	0	5
77	16.4	Male	41.8	158	0.17	1.58	1	63	Normal	122.5	63	Normal	3	0	0	5	0	4	3	0	3	0	4	3	0	4	0	3	4	0	0	4	0	0	3	3	3	2	4	3	3	3	3	3	5	3	0	0	0
191	17.3	Female	42.1	150	0.08	0.2	0	61	Normal	105.5	69	Normal	4	6	2	5	0	6	6	1	4	5	3	3	6	6	3	2	2	2	3	4	3	2	2	6	2	0	3	3	3	3	3	3	6	3	3	3	0
168	17	Female	41.2	158	-1.44	-0.3	0	62	Normal	104	56	Normal	6	4	3	6	0	5	6	2	6	0	6	0	6	6	3	2	5	0	3	0	0	3	5	3	3	0	3	3	2	5	2	0	5	3	6	0	6
238	18.2	Female	49.6	161	1.3	-1.66	0	69	Normal	121.5	63.5	Normal	6	0	0	5	0	5	5	0	3	0	0	0	0	0	0	3	6	3	0	6	0	0	0	3	3	3	3	0	0	0	3	3	0	0	5	0	0
6	16.4	Female	57.5	164	-1.06	0.6	0	70	Normal	106.5	59.5	Normal	6	6	3	5	0	6	5	3	3	0	0	0	0	6	2	3	0	0	0	0	0	5	3	5	3	5	5	0	3	0	5	0	3	3	6	0	0
158	16.1	Female	58.2	162	0.45	-0.07	0	71	Normal	94.5	64	Normal	0	6	0	5	0	3	6	0	3	0	0	0	0	0	0	5	5	3	5	6	5	3	5	5	5	3	3	4	5	5	6	3	5	3	6	0	0
95	17.6	Male	60.8	170	0.64	0.22	0	71	Normal	125.5	60.5	Normal	0	0	6	5	6	3	5	0	3	3	3	3	3	3	0	3	6	6	3	6	6	6	0	0	6	3	3	3	6	6	3	6	6	3	4	4	6
114	16.3	Male	54.3	158	-0.92	0.45	0	73	Normal	131	72	Normal	3	5	0	6	0	4	5	0	4	0	4	2	3	3	3	2	5	3	0	3	3	2	2	2	1	3	2	1	1	1	3	0	4	2	5	3	0
15	16.2	Female	57.8	154	-1	2.5	1	72	Normal	108	58.5	Normal	0	0	0	3	0	4	4	0	0	0	4	0	0	0	2	0	0	0	0	0	0	0	3	5	3	0	3	3	0	0	4	2	3	0	4	0	6
232	18.8	Female	68.8	164	-0.4	-2.53	0	82	High risk	118.5	68.5	Normal	4	6	0	5	0	3	5	0	4	0	3	4	4	4	0	3	0	0	0	0	0	0	4	4	0	3	4	3	3	0	3	0	6	3	4	0	4
244	18.5	Female	73.1	160	-0.08	0.68	0	84	High risk	116	74	Normal	4	6	0	0	3	4	0	3	3	4	3	3	3	3	4	4	3	0	3	6	3	4	6	3	4	4	4	3	3	3	3	3	6	3	5	4	6
243	18	Male	81.7	173	-0.87	-0.37	0	85	Normal	146.5	74	High	5	6	3	5	0	3	5	0	5	0	3	0	3	6	3	0	2	2	0	6	6	0	5	5	6	3	0	3	2	5	0	0	6	3	3	3	5
37	14.5	Male	79.1	185	0.11	0.65	0	82	High risk	148	77.5	High	4	3	0	4	0	0	3	0	0	0	3	0	0	5	3	0	0	0	0	0	0	0	2	3	3	0	2	0	0	3	0	0	3	0	4	0	6
154	15.8	Female	52.9	160	0.52	-0.35	0	67	Normal	124.5	67.5	Normal	3	3	0	5	0	3	0	3	3	0	5	0	0	2	3	3	0	0	5	0	5	0	3	5	0	3	0	3	3	3	4	0	5	3	3	0	6
151	17.8	Female	39.4	150	-0.49	0.37	0	60	Normal	100	61	Normal	6	3	0	3	0	4	5	3	3	1	1	3	0	3	0	4	6	6	0	4	0	0	3	6	3	6	2	0	3	3	2	6	4	3	6	0	3
217	14.2	Female	40.4	157	0.45	0.73	0	61	Normal	107.5	71	Normal	5	6	0	5	0	0	5	0	0	3	3	5	2	5	0	2	0	0	0	0	1	0	2	2	2	2	2	2	2	2	2	0	2	2	3	0	0
85	14.8	Female	41.8	162	1.82	-3.33	0	61	Normal	102	57.5	Normal	3	3	0	5	0	3	5	0	3	0	3	0	0	4	2	1	2	0	0	3	0	0	2	2	2	0	2	2	0	4	2	1	4	2	3	3	5
179	16.2	Female	66.5	163	-0.67	0.2	0	73	Normal	119.5	77.5	Normal	6	5	2	3	0	3	6	0	3	1	3	0	0	4	3	3	3	5	3	3	4	3	3	6	3	2	3	3	2	2	3	2	6	3	3	0	3
111	17.7	Female	58	151	1.06	0.48	0	76	Normal	105.5	86	High	2	3	3	2	2	5	4	0	3	2	3	2	3	4	3	6	6	6	6	6	6	6	6	3	3	2	3	2	1	5	2	2	6	3	4	2	3
123	16.8	Female	56.5	163	0.76	0.78	0	69	Normal	114.5	59.5	Normal	3	6	0	5	0	6	5	0	6	0	6	2	0	5	2	0	3	0	0	5	3	5	2	3	3	2	2	2	3	2	2	2	4	2	5	2	0
52	15.1	Female	66.4	167	-1.09	0.04	0	78	Normal	108.5	64	Normal	6	4	0	6	0	2	4	0	3	0	0	2	3	4	2	2	2	0	0	3	0	3	2	3	2	2	1	3	3	0	3	1	5	2	3	0	2
47	15.6	Female	72.1	167	0.34	1.65	1	77	Normal	140	73	High	5	3	3	6	2	6	2	2	6	3	2	3	3	6	2	6	6	6	0	6	6	3	0	6	6	6	3	3	3	6	5	6	6	3	3	1	3
181	16.5	Female	44.3	151	0.48	1.5	1	63	Normal	111.5	58	Normal	3	5	0	0	5	5	5	0	6	3	5	0	5	3	0	0	3	0	0	3	0	0	0	3	0	0	3	2	6	0	0	0	5	0	0	0	0
28	14.6	Female	47.1	170	-0.32	-0.78	0	66	Normal	104	67	Normal	3	3	3	6	1	6	1	2	3	1	2	3	2	3	2	3	0	0	0	0	0	0	3	3	3	3	3	3	3	3	3	3	3	3	1	1	1
99	17.4	Female	55.2	163	-0.65	0.35	0	68	Normal	106.5	67.5	Normal	5	0	0	5	0	3	5	0	3	0	4	3	0	3	3	0	0	0	0	0	0	0	5	3	0	0	2	0	5	0	0	3	6	0	4	3	0
250	18.1	Female	56.5	156	0.19	0.29	0	69	Normal	114.5	72	Normal	1	6	2	5	0	4	5	0	5	0	2	0	0	4	3	3	4	5	2	5	0	3	2	3	3	2	2	0	3	3	3	0	5	2.5	2	0	0
173	17.5	Female	54.6	146	0.92	-0.78	0	74	Normal	111.5	68.5	Normal	3	6	3	6	0	3	6	0	3	0	3	2	3	3	2	3	0	6	0	6	6	3	3	6	3	3	2	5	3	3	2	2	6	3	2	0	6
192	17.3	Male	60.5	183	-0.24	-0.26	0	69	Normal	98	52.5	Normal	2	6	2	3	0	5	5	2	3	2	3	1	3	5	3	1	0	0	1	1	1	0	1	1	2	2	2	0	1	3	2	2	6	2	6	6	6
169	15.3	Male	77.4	174	-1.01	-2.26	0	87	High risk	115	68	Normal	5	3	3	3	3	3	4	0	3	0	3	3	3	3	0	2	5	3	3	4	4	4	3	3	3	2	3	3	0	3	3	0	3	3	3	0	5
23	16.1	Female	60.2	162	-0.48	1.8	1	71	Normal	111	62	Normal	3	6	3	5	0	4	5	0	3	2	3	0	3	3	3	2	3	3	0	4	3	4	1	1	3	3	3	3	3	3	3	2	5	3	1	0	0
148	17.6	Female	65.7	170	-1.81	1.15	1	76	Normal	114	65	Normal	6	5	0	4	5	5	5	0	3	0	4	4	0	5	0	0	3	0	0	5	0	0	3	3	3	0	2	4	2	0	0	3	4	2.5	3	4	0
14	16.8	Male	80.5	180	-0.03	1.38	1	78	Normal	116	57.5	Normal	0	6	0	5	0	6	6	0	3	3	3	0	3	4	2	3	0	0	0	3	6	6	4	6	3	2	6	0	6	6	3	3	6	3	4	0	5
260	18.6	Female	47	156	-0.9	0.74	0	61	Normal	118.5	76.5	Normal	6	6	0	5	0	3	5	0	3	0	3	0	0	5	2	2	5	3	0	5	0	0	3	5	3	3	5	5	3	5	5	0	3	3	3	0	5
117	17.5	Female	43.7	155	-1.47	0.91	0	62.5	Normal	103.5	58	Normal	3	5	0	5	0	5	5	2	3	0	5	2	0	4	2	2	0	5	0	4	3	3	3	3	3	0	3	3	3	3	3	3	3	3	3	3	3
122	17.3	Female	43.4	158	-0.84	-2.92	0	65	Normal	112	52.5	Normal	4	0	3	4	5	5	5	0	3	1	1	0	0	3	2	0	5	3	0	3	0	2	4	4	3	3	2	2	2	2	2	1	3	2	3	2	6
189	14	Female	53.7	156	-0.27	-0.69	0	67	Normal	101.5	63	Normal	3	6	0	5	0	3	5	0	3	3	3	0	3	3	0	2	4	5	0	5	0	0	0	6	0	0	3	3	3	0	3	0	4	3	2	0	3
177	16	Female	56.5	160	0.15	-1.54	0	76	Normal	107	59	Normal	6	6	0	5	0	5	5	0	6	0	3	0	0	3	0	2	0	0	0	0	0	0	3	3	0	0	0	0	0	0	0	0	6	0	5	0	5
124	17.5	Female	61.4	164	-0.74	-1.32	0	76	Normal	113	66.5	Normal	6	5	5	5	0	5	5	0	3	5	5	2	3	3	2	3	3	3	3	5	0	2	3	3	3	0	3	2	2	4	3	0	5	3	5	0	3
228	17.2	Male	69	172	-0.5	-0.9	0	72	Normal	120	62	Normal	3	5	0	4	0	4	5	2	3	2	3	2	2	3	2	2	2	2	2	3	1	2	2	3	2	0	3	1	2	2	2	3	3	2	3	0	0
118	16.5	Male	70	172	-1.17	0.33	0	75	Normal	125.5	70	Normal	3	6	0	5	0	3	5	0	4	0	3	3	0	3	3	3	0	0	0	0	0	4	0	0	0	0	0	3	0	3	3	0	4	0	6	0	6
19	16.6	Male	69.3	174	-0.33	-0.6	0	80	Normal	119.5	71	Normal	0	3	0	5	0	3	5	0	3	0	5	0	3	3	0	3	3	4	3	5	4	0	3	6	4	0	3	0	0	3	3	0	3	3	4	0	4
211	17.1	Male	59.4	167	0.76	1.06	1	72	Normal	145	68	High	6	6	0	6	0	5	5	3	5	0	3	0	3	3	2	2	3	4	4	5	4	3	3	5	4	0	3	3	3	2	2	3	5	3	1	0	6
86	14	Female	68.5	160	0.68	-1.68	0	80	High risk	120.5	66	Normal	5	6	3	5	0	3	5	0	3	0	6	0	0	6	5	3	5	3	0	0	0	0	3	5	3	0	3	3	3	5	3	3	6	3	3	0	3
234	18.5	Male	52.1	172	2.11	-1.15	0	68	Normal	141.5	67.5	High	3	3	0	5	2	0	5	0	3	5	3	3	1	3	3	0	3	0	2	0	3	0	3	3	3	3	0	2	3	3	3	3	3	3	6	3	0
222	15.3	Female	49.3	152	1.18	2.3	1	65	Normal	128	80	High	3	5	2	3	3	5	0	2	5	0	2	3	0	5	1	2	3	6	0	3	0	3	2	6	3	3	3	2	2	6	3	0	2	3	2	0	3
167	16.1	Female	53.6	169	2.72	1.09	1	64.5	Normal	103.5	70	Normal	3	0	2	5	0	3	5	3	6	0	5	2	0	5	2	2	5	0	0	3	0	0	2	3	5	0	2	2	2	2	2	0	6	2	2	0	6
97	17.9	Male	64.7	182	0.75	1.38	1	73	Normal	129.5	75.5	Normal	5	3	0	5	0	5	5	0	5	0	0	2	0	6	0	0	0	0	0	0	0	0	0	5	0	0	0	0	0	3	3	0	5	0	6	0	5
98	17.8	Female	37.1	159	-0.21	-0.13	0	58	Normal	118.5	72.5	Normal	3	0	0	5	0	3	5	0	0	0	0	4	0	0	0	3	4	4	3	4	0	0	6	3	4	2	3	0	3	5	3	0	6	3	3	0	3
139	16.4	Female	36.4	157	-0.74	-1.49	0	59	Normal	106	62.5	Normal	4	3	4	4	0	3	4	2	4	2	3	3	3	3	3	3	4	3	0	4	3	2	3	3	4	3	3	3	3	3	3	3	4	3	3	3	4
2	17.2	Female	49.6	166	-0.92	0.11	0	63	Normal	105	68	Normal	5	0	0	5	0	3	5	0	5	2	4	3	4	3	2	2	3	1	3	6	5	0	3	3	5	0	3	0	2	0	4	0	5	3	3	0	0
131	15.4	Female	48.7	163	-0.42	-0.18	0	64	Normal	108.5	61.5	Normal	4	6	0	5	0	4	4	0	3	0	3	3	0	3	0	2	2	2	0	3	0	0	3	5	3	0	3	0	0	0	3	0	3	2	3	0	4
145	16.3	Female	53.6	161	1.96	0.07	0	64	Normal	106	59.5	Normal	5	3	3	3	0	3	5	0	3	0	0	0	0	3	3	3	5	5	0	5	0	5	3	3	6	3	3	3	3	3	0	3	4	3	3	0	0
69	15	Female	49.9	160	0.98	-1.44	0	65	Normal	103	59.5	Normal	2	0	0	0	0	1	0	0	3	0	0	3	0	4	0	3	4	3	3	4	3	3	3	4	4	0	4	0	3	3	4	0	4	3	0	1	1
65	15.3	Female	68	159	-1.1	-1.23	0	68	Normal	117	65.5	Normal	6	0	0	6	3	5	6	0	5	6	6	0	3	3	0	0	6	0	0	0	6	6	5	5	3	3	0	3	3	3	5	0	3	3	5	0	6
239	18.3	Female	50.6	154	0.13	-1.15	0	69	Normal	110.5	65	Normal	2	6	3	4	0	3	4	0	3	0	0	0	3	0	0	0	0	0	0	0	0	2	2	2	2	0	2	2	0	0	2	0	1	0	3	0	4
39	14.7	Female	56.5	156	-0.46	0.26	0	73	Normal	112	53	Normal	6	6	0	5	0	6	5	0	3	0	3	3	0	3	0	3	3	0	0	3	0	3	3	5	3	0	3	0	3	3	3	0	3	3	0	0	6
56	15.4	Female	55.3	159	-0.54	0.11	0	73	Normal	101	54	Normal	3	3	3	6	0	5	0	2	5	4	3	0	4	3	1	3	5	3	3	5	4	3	5	0	3	3	3	3	3	3	3	5	0	3	3	0	3
138	17.4	Female	67	168	0.03	0.09	0	78	Normal	118	61.5	Normal	6	6	3	2	5	5	2	5	1	3	3	0	0	0	3	4	0	0	3	0	0	0	3	3	0	1	2	0	1	3	3	2	4	2	2	0	5
119	17.7	Male	56.4	171	-1.99	0.32	0	71	Normal	110	53.5	Normal	3	5	2	5	0	4	4	0	3	0	4	3	0	3	2	0	3	3	3	3	0	0	0	0	3	0	0	3	4	4	2	3	4	3	3	0	3
208	17.8	Male	66.3	171	0.99	0.38	0	71	Normal	127	65	Normal	6	4	1	5	0	5	3	0	6	0	0	0	0	6	3	2	0	6	0	0	0	5	3	0	0	0	0	0	6	6	0	0	6	0	3	0	0
67	15.7	Male	65.7	173	-2.81	-0.45	0	75	Normal	103	59.5	Normal	0	6	0	5	0	3	5	2	4	0	5	2	0	3	2	3	5	3	3	5	0	2	2	3	3	3	3	2	1	3	5	3	0	3	5	0	5
16	16.8	Male	77.4	178	0.29	-0.23	0	80	Normal	133.5	65	Normal	6	5	0	5	0	4	5	0	3	0	3	2	0	3	0	0	4	5	3	5	3	5	4	3	5	2	3	0	2	3	3	0	6	3	5	0	0
207	17.9	Male	65	172	-0.46	0.47	0	82	Normal	115.5	63.5	Normal	5	0	0	6	0	6	5	0	5	3	3	4	3	6	2	2	5	0	0	5	0	0	4	6	6	0	6	0	0	5	6	0	6	3	6	0	6
218	14.4	Male	69.4	168	0.69	1.46	1	78	Normal	138.5	72	High	3	5	3	5	0	5	3	3	3	0	0	0	0	5	0	3	3	5	0	3	0	0	3	4	0	0	0	0	3	0	0	0	5	0	3	0	6
184	16.8	Female	61	155	1.45	-1.21	0	72	Normal	112	87.5	High	3	6	4	5	4	3	4	2	4	3	4	3	3	4	3	3	4	4	3	5	4	5	3	3	3	2	3	3	3	3	4	2	4	3	6	0	6
143	16.9	Female	56.5	153	-1.2	-1.13	0	76	Normal	135	61	High	3	4	0	3	0	0	5	0	3	2	3	3	3	3	2	3	3	0	0	2	3	2	3	3	0	2	2	0	2	2	0	2	2	2	0	0	0
144	16.4	Male	49.9	154	-0.26	2.46	1	64	Normal	113.5	59.5	Normal	3	2	4	6	3	3	2	3	3	3	3	2	3	4	3	3	4	6	2	3	2	3	2	3	3	3	2	3	3	3	3	0	6	3	2	0	4
64	15.2	Male	55.1	169	-0.51	-0.17	0	70	Normal	132	60.5	High	3	0	0	5	0	3	5	0	3	0	5	3	3	3	3	3	0	0	0	3	0	3	3	3	3	2	3	3	3	3	3	2	5	3	6	0	0
130	16.4	Male	75.6	186	1.56	0.4	0	80	Normal	137	57.5	High	3	6	1	6	3	6	6	2	4	3	0	3	0	6	0	0	3	0	0	2	2	2	5	5	3	3	3	3	3	3	3	0	3	3	0	6	6
60	14.8	Female	67	158	-0.38	-0.79	0	82	High risk	126	82	High	3	5	0	5	0	5	5	0	3	3	4	2	3	3	2	0	3	0	0	3	0	0	0	3	2	0	3	2	2	3	2	0	3	2	3	0	3
84	15.1	Female	84.2	171	0.16	-0.91	0	89	High risk	142	71.5	High	5	6	0	3	0	3	5	0	3	0	3	6	0	3	3	3	0	0	0	0	0	0	3	0	0	0	0	0	0	0	0	4	6	0	5	6	3
116	16.4	Male	91.5	172	-2.6	0.1	0	95	High risk	148.5	71	High	3	0	0	6	0	3	5	0	6	0	6	3	0	6	3	0	3	3	1	6	0	0	5	0	3	2	6	3	2	3	6	2	6	3	6	2	6
172	18.3	Male	83.1	178	-1.2	2.19	1	95	High risk	133.5	72.5	Normal	5	6	2	5	0	3	5	2	3	3	3	3	3	3	2	3	0	3	5	0	2	0	3	5	0	3	3	3	3	6	2	2	5	3	3	0	3
198	14.8	Male	92.2	170	-0.4	1.02	1	94	High risk	120	57.5	Normal	3	0	0	4	0	5	0	3	0	3	0	0	0	3	3	3	0	2	5	0	0	0	2	3	0	2	3	3	3	5	3	0	5	2	3	0	0
204	14.9	Female	46.4	151	1.14	0.01	0	63	Normal	107	63	Normal	5	0	0	5	0	6	5	0	3	0	5	0	0	3	3	0	4	3	0	6	0	3	0	5	4	0	0	5	0	3	0	0	2	1	6	0	6
257	18.2	Male	74	174	-1.74	-0.14	0	83	Normal	122.5	66.5	Normal	6	4	5	2	6	5	6	0	1	6	6	0	3	3	3	2	5	5	2	5	0	3	4	6	3	0	2	5	2	2	2	3	4	3	3	0	6
121	17.2	Female	52.4	155	0.45	2.72	1	67	Normal	106	67.5	Normal	3	2	2	5	0	3	3	0	0	0	3	2	0	3	2	1	0	3	0	0	0	0	2	5	2	0	0	2	2	0	3	2	3	2	6	2	5
193	17.8	Male	73.6	169	-1.17	-0.64	0	82	Normal	137	68.5	High	4	3	0	5	0	4	5	1	4	0	0	0	0	4	2	2	0	0	0	2	0	0	0	2	2	0	0	0	2	3	0	0	3	0	4	1	1
22	17.7	Female	42.2	151	0.61	-0.37	0	63	Normal	86.5	70.5	Normal	0	6	2	3	2	3	5	0	4	0	2	2	0	4	4	4	6	3	3	6	0	3	6	6	6	3	6	6	5	5	6	2	6	3	4	0	2
261	17.8	Female	56.4	156	0.2	0.18	0	71.5	Normal	118	63.5	Normal	2	2	0	5	0	5	5	0	4	0	3	0	0	4	3	3	2	2	0	5	0	0	3	0	0	0	2	2	1	0	3	0	3	1.5	2	0	0
160	18.9	Male	66.7	175	-0.61	-3.03	0	70	Normal	114.5	78.1	Normal	3	3	5	3	0	3	5	0	3	0	0	0	0	5	0	3	0	0	0	5	0	0	3	5	5	3	3	3	0	4	3	0	5	3	0	0	5
196	18.1	Male	53.1	168	-0.44	1.71	1	68	Normal	115	75.5	Normal	3	0	0	5	0	5	5	0	4	0	5	0	5	4	0	3	0	0	0	0	0	5	4	0	3	3	6	5	5	3	3	0	5	3	4	0	5
202	15.9	Female	57.4	170	1.21	3.04	1	74	Normal	108	70	Normal	0	6	0	5	0	5	6	0	5	0	0	3	0	5	0	2	0	3	0	6	0	3	0	0	3	0	0	0	3	4	2	0	4	0	3	0	0
134	17.5	Female	49.6	156	0.2	-2.06	0	73	Normal	108.5	64	Normal	3	6	0	6	5	6	6	0	2	0	0	3	0	0	2	3	0	3	6	0	3	5	3	3	2	3	3	1	2	2	3	0	6	3	3	0	3
87	16.9	Female	54	169	-2.55	1.23	1	67	Normal	105	68	Normal	5	0	0	5	0	3	5	3	3	0	0	3	3	4	3	3	3	0	0	3	0	3	3	0	3	0	3	0	3	3	3	3	3	3	4	3	2
159	14.8	Female	52.1	157	0.01	-0.12	0	64	Normal	151	53.5	High	5	6	0	5	0	3	5	0	5	0	5	0	5	5	0	3	5	0	0	5	0	0	5	3	0	3	3	5	5	5	5	0	0	3	3	0	0
190	16.2	Female	53.3	158	0.32	1.41	1	67	Normal	108.5	68.5	Normal	3	0	2	6	0	3	5	2	0	6	6	2	0	0	5	2	0	0	0	0	0	0	0	0	0	0	0	0	0	0	2	0	3	0	3	3	3
32	17.1	Female	56.7	177	-0.59	-1.89	0	66	Normal	101	50	Normal	5	6	0	5	0	5	5	0	6	0	6	0	0	3	0	3	0	0	0	0	0	0	4	6	3	0	0	0	4	4	0	3	6	0	3	3	6
140	17.6	Female	94	166	-1.18	0.23	0	95	High risk	73	74.5	Normal	0	5	0	5	0	5	5	0	3	0	3	0	0	5	2	2	0	0	3	3	0	0	3	3	5	0	3	0	0	3	3	0	6	2	6	0	0
233	18.1	Male	74	160	-0.7	2.35	1	83	Normal	112.5	76.5	Normal	0	3	2	0	5	6	3	0	0	2	2	0	3	3	1	2	6	0	0	6	0	0	3	6	2	6	2	0	3	5	3	0	0	2	3	0	0
5	16.7	Male	60.1	170	-0.18	-0.09	0	71	Normal	129	67.5	Normal	3	3	0	4	0	5	5	0	3	0	3	2	0	5	0	3	3	3	0	3	0	0	2	2	0	0	2	0	0	0	2	0	5	1	3	0	0
109	14.3	Female	51	157	-1.97	-1.46	0	71	Normal	109	65	Normal	6	6	0	6	0	6	6	3	0	6	0	0	3	6	0	3	0	0	0	0	0	0	0	0	0	0	0	0	0	0	0	0	3	0	6	0	6
161	17.9	Female	74.5	168	0.79	-0.86	0	84	High risk	103.5	71	Normal	6	5	0	5	0	5	5	0	5	3	4	0	0	3	3	4	0	3	5	3	0	0	5	5	0	5	0	3	5	3	5	0	5	3	4	2	3
129	15.2	Female	50.1	159	0.14	-0.82	0	66	Normal	106.5	61.5	Normal	4	0	3	4	0	3	5	0	3	0	3	0	0	3	2	3	0	2	0	6	0	0	3	6	6	0	5	0	3	3	3	2	5	2.5	6	0	6
72	16.9	Male	58.1	173	-0.34	0.93	0	71	Normal	115	61	Normal	3	5	5	6	6	6	5	6	6	5	6	6	6	3	6	3	3	0	6	4	4	4	3	3	2	3	3	0	3	3	2	2	1	4	3	4	0
127	15.3	Male	47.6	172	-1.05	-0.27	0	67	Normal	110.5	60	Normal	4	6	4	5	0	6	6	0	0	0	6	4	0	6	6	6	6	0	0	0	0	6	5	6	0	6	6	6	6	4	6	3	6	4.5	6	0	4
79	17.1	Male	84.4	179	-1.74	-0.53	0	88	High risk	127.5	58	Normal	6	1	1	3	0	0	0	0	0	3	0	6	0	0	0	0	0	0	0	0	0	0	5	5	5	5	5	5	5	5	0	5	5	0	0	6	5
163	16.1	Male	64.1	170	-0.77	-0.87	0	74	Normal	128	73.5	Normal	6	5	5	5	0	5	5	3	5	0	5	0	0	5	5	5	5	5	5	5	0	0	5	5	5	5	5	5	5	5	5	6	5	5	3	0	6
187	16.1	Female	52.8	165	0.45	-1.48	0	71	Normal	124.5	71	Normal	0	4	6	5	0	5	5	5	5	0	5	5	0	5	5	0	5	0	5	5	0	0	0	5	5	5	0	0	0	0	5	5	5	5	0	3	5
227	18.5	Male	68	173	-0.76	0.98	0	69	Normal	121	66	Normal	5	6	0	5	0	6	5	0	6	3	3	3	5	5	0	0	0	0	0	0	0	0	3	0	5	0	0	0	0	3	0	0	0	0	0	0	6
74	16.6	Female	60.1	160	-2.8	-0.35	0	69	Normal	105	61.5	Normal	3	6	2	6	4	3	6	2	6	3	3	3	6	6	3	2	0	0	6	3	6	6	6	6	6	6	6	6	6	6	6	6	6	6	4	4	6
115	17.9	Female	66.4	176	-0.24	-0.05	0	73.5	Normal	106	62.5	Normal	5	0	6	5	0	5	6	5	0	0	6	6	0	6	6	5	6	5	5	5	5	6	6	6	6	6	6	6	6	6	6	5	6	6	5	2	3
34	17.8	Male	48.9	173	0.13	1.16	1	66	Normal	129	68	Normal	6	6	6	6	0	6	6	0	6	0	6	3	0	3	3	3	6	6	6	6	0	6	4	6	6	3	3	0	3	3	4	0	4	3.5	6	0	6
[truncated: 52 more columns]
